# Supplementary material for: Nuclear Magnetic Resonance Analysis Seeking for Metabolic Markers of Hypertension in Human Serum
Source: Molecules. 2025 May 13;30(10):2145. doi: 10.3390/molecules30102145 (PMC12113710; doi:10.3390/molecules30102145)
Supplement: Supplementary file 1 [file molecules-30-02145-s001.zip]

Archive with 1 entries (1 files):
- molecules-3592484-supplementary.pdf
